# Supplementary material for: Construction of N/S CQDs@Fe-TCPP Nanocatalyst-Induced Electrochemical Sensors for Rapid and Sensitive Detection of Enrofloxacin Residues in Milk
Source: Foods. 2026 Jan 11;15(2):266. doi: 10.3390/foods15020266 (PMC12840261; doi:10.3390/foods15020266)
Supplement: Supplementary file 1 [file foods-15-00266-s001.zip]

Archive with 1 entries (1 files):
- foods-4061249-supplementary.pdf
